# Supplementary material for: Construction of a Bacterial Lipidomics Analytical Platform: Pilot Validation with Bovine Paratuberculosis Serum
Source: Metabolites. 2023 Jun 29;13(7):809. doi: 10.3390/metabo13070809 (PMC10383236; doi:10.3390/metabo13070809)
Supplement: Supplementary file 1 [file metabolites-13-00809-s001.zip]

Archive with 1 entries (1 files):
- metabolites-2428143-supplementary.pdf
